# Supplementary material for: Patient-Specific Virtual Surgical Planning and In-House CAD-/CAM-Guided Vascularized Bone Flaps for Salvage Extremity Reconstruction: A Case Series
Source: Bioengineering (Basel). 2026 Jun 24;13(7):721. doi: 10.3390/bioengineering13070721 (PMC13405651; doi:10.3390/bioengineering13070721)
Supplement: Supplementary file 1 [file bioengineering-13-00721-s001.zip]

Archive with 1 entries (1 files):
- bioengineering-4323522-supplementary.pdf
